# Supplementary material for: Exploring the causality of appendectomy and ischaemic heart disease: a Mendelian randomization study and meta-analysis
Source: Front Cardiovasc Med. 2024 Aug 6;11:1443906. doi: 10.3389/fcvm.2024.1443906 (PMC11333265; doi:10.3389/fcvm.2024.1443906)
Supplement: Supplementary file 1 [file Datasheet1.xlsx]

## Sheet: Contents
Table	Description
Table S1	Table S1. STROBE-MR checklist of Mendelian randomization studies
Table S2	Table S2. Removed SNPs and related traits
Table S3	Table S3. The summary information for SNPs of Appendectomy in the discovery cohort
Table S4	Table S4. The summary information for SNPs of Appendectomy in the replication cohort
Table S5	Table S5. Power calculation for all the MR analyses in the current study
Table S6	Table S6. Information of genome-wide association summary data
Table S7	Table S7. Summary of pleiotropy
Table S8	Table S8. Summary of heterogeneity
Table S9	Table S9. Causal effects of appendectomy on ischaemic heart disease, acute myocardial infarction and angina pectoris risk

## Sheet: Table S1
Table S1. STROBE-MR checklist of Mendelian randomization studies
Section		Checklist item	Page No.	Relevant text from manuscript
TITLE and ABSTRACT		Indicate Mendelian randomization (MR) as the study’s design in the title and/or the abstract if that is a main purpose of the study	Page 1	Title:Exploring the causality of appendectomy and ischaemic heart disease: a Mendelian randomization study and Meta-analysis Abstract: We aimed to systematically estimate the causal relationship between appendectomy and IHD and its subtypes, acute myocardial infarction (AMI) and angina pectoris (AP), using mendelian randomization(MR) study methods and meta-analysis.
INTRODUCTION
Background		Explain the scientific background and rationale for the reported study. What is the exposure? Is a potential causal relationship between exposure and outcome plausible? Justify why MR is a helpful method to address the study question	Page 2	A large cohort study from a Swedish population showed that appendectomy before 20 years of age was associated with acute myocardial infarction (HR: 1.33, 95% CI: 1.05-1.70). Similarly, another cohort study from Taiwan, China, showed that appendectomy was strongly associated with an increased risk of IHD within three years (HR: 1.54, 95% CI: 1.29-1.84). Nevertheless, accurately assessing the risk …
Objectives		State specific objectives clearly, including pre-specified causal hypotheses (if any). State that MR is a method that, under specific assumptions, intends to estimate causal effects	Page 2	MR is a novel epidemiological analysis technique that leverages genetic variability to evaluate causal associations between exposures and clinical outcomes. The method is based on the principle of random distribution in biology, making its results immune to potential confounders and reverse causation. The MR approach can provide strong evidence to support the causal role of risk factors on outcom…
METHODS
Study design and data sources		Present key elements of the study design early in the article. Consider including a table listing sources of data for all phases of the study. For each data source contributing to the analysis, describe the following:	Page 2 and 3	GWAS summary data from the UK Biobank and Finngen study; Table 1
a)		Setting: Describe the study design and the underlying population, if possible. Describe the setting, locations, and relevant dates, including periods of recruitment, exposure, follow-up, and data collection, when available.	Not mentioned
b)		Participants: Give the eligibility criteria, and the sources and methods of selection of participants. Report the sample size, and whether any power or sample size calculations were carried out prior to the main analysis	Supplemental Tables: Table S6	Supplemental Tables: Table S6
c)		Describe measurement, quality control and selection of genetic variants	Page 3	For the discovery cohort, in constructing IVs, genome-wide SNPs with P < 5e-08 were extracted from the GWAS pooled data, but not enough SNPs were obtained, so the criterion of P < 5e-06 was chosen to obtain a sufficient number of IVs, and those with a longer physical distance (≥ 10000 kb) and less possibility of linkage disequilibrium (R2 < 0.001) were retained. We queried the possible phenotypes…
d)		For each exposure, outcome, and other relevant variables, describe methods of assessment and diagnostic criteria for diseases	Supplemental Tables: Table S3-S4	Supplemental Tables: Table S3-S4
e)		Provide details of ethics committee approval and participant informed consent, if relevant	Page 2	There was no need to get informed consent or ethical approval for this study again because all of the data were taken from published sources, and the informed consent and approval were received.
Assumptions		Explicitly state the three core IV assumptions for the main analysis (relevance, independence and exclusion restriction) as well assumptions for any additional or sensitivity analysis	Page 2 and 3	In MR research, IVs must meet three basic requirements: (1) IVs must be directly related to exposure factors. (2) IVs are not associated with confounders that may affect the relationship between exposure and outcome. (3) IVs do not influence outcomes other than the exposure pathways that influence outcomes. We performed MR-PRESSO to remove aberrant SNPs, Cochran's Q-test to detect heterogeneity, …
Statistical methods: main analysis		Describe statistical methods and statistics used
a)		Describe how quantitative variables were handled in the analyses (i.e., scale, units, model)	Not mentioned
b)		Describe how genetic variants were handled in the analyses and, if applicable, how their weights were selected	Not mentioned
c)		Describe the MR estimator (e.g. two-stage least squares, Wald ratio) and related statistics. Detail the included covariates and, in case of two-sample MR, whether the same covariate set was used for adjustment in the two samples	Page 3	We applied the inverse variance weighted (IVW) as the main estimation method to evaluate the causal relationship between exposures and outcomes. We also performed sensitivity analyses using weighted median and MR-Egger methods. The meta-analysis was conducted to assess the combined causality.
d)		Explain how missing data were addressed	Not mentioned
e)		If applicable, indicate how multiple testing was addressed	Not mentioned
Assessment of assumptions		Describe any methods or prior knowledge used to assess the assumptions or justify their validity	Page 3	To avoid weak instrumental variable bias, we evaluated the SNP-exposure association strengths using the F = Beta2/SE2 for each SNP.
Sensitivity analyses and additional analyses		Describe any sensitivity analyses or additional analyses performed (e.g. comparison of effect estimates from different approaches, independent replication, bias analytic techniques, validation of instruments, simulations)	Page 3	We used the inverse variance weighting(IVW) method as the most dominant method for calculating causal effects. The Mg-Egger and weighted median complemented the IVW results. Cochran's Q-test assessed the heterogeneity of the IVW model. If there is no heterogeneity, we use a fixed effects model. Otherwise, a random effects model is used. MR-Egger intercept test was performed to assess whether the …
Software and pre- registration
a)		Name statistical software and package(s), including version and settings used	Page 3	The MR analyses in this study were performed in R 4.2.1 software using the TwoSampleMR package.
b)		State whether the study protocol and details were pre-registered (as well as when and where)	Not mentioned
RESULTS
Descriptive data
a)		Report the numbers of individuals at each stage of included studies and reasons for exclusion. Consider use of a flow diagram	Table 1, Supplemental Tables: Table S6	The numbers of individuals included study is already provided in the Table 1, and Supplemental Tables: Table S6
b)		Report summary statistics for phenotypic exposure(s), outcome(s), and other relevant variables (e.g. means, SDs, proportions)	Not mentioned
c)		If the data sources include meta-analyses of previous studies, provide the assessments of heterogeneity across these studies	Not mentioned
d)		For two-sample MR: i. Provide justification of the similarity of the genetic variant-exposure associations between the exposure and outcome samples	Page 3, Supplemental Tables: Table S3-S4	For the discovery cohort, in constructing IVs, genome-wide SNPs with P < 5e-08 were extracted from the GWAS pooled data, but not enough SNPs were obtained, so the criterion of P < 5e-06 was chosen to obtain a sufficient number of IVs, and those with a longer physical distance (≥ 10000 kb) and less possibility of linkage disequilibrium (R2 < 0.001) were retained. We queried the possible phenotypes…
		ii. Provide information on the number of individuals who overlap between the exposure and outcome studies	Supplemental Tables: Table S6	Supplemental Tables: Table S6 showed that there is no overlap between exposure and outcome populations.
Main results
a)		Report the associations between genetic variant and exposure, and between genetic variant and outcome, preferably on an interpretable scale	Supplemental Tables: Table S3-S4	Supplemental Tables: Table S3-S4
b)		Report MR estimates of the relationship between exposure and outcome, and the measures of uncertainty from the MR analysis, on an interpretable scale, such as odds ratio or relative risk per SD difference	Table 2 and 3, Supplemental Tables: Table S7-S9	Table 2 and 3, Supplemental Tables: Table S7-S9
c)		If relevant, consider translating estimates of relative risk into absolute risk for a meaningful time period	Not mentioned
d)		Consider plots to visualize results (e.g. forest plot, scatterplot of associations between genetic variants and outcome versus between genetic variants and exposure)	Figure 3	Figure 3
Assessment of assumptions
a)		Report the assessment of the validity of the assumptions	Supplemental Tables: Table S3-S4,Table S8	Supplemental Tables: Table S2 -S3 reported the F-statistics for SNP, Table S8 reported Q-statistics for assessment of heterogeneity.
b)		Report any additional statistics (e.g., assessments of heterogeneity across genetic variants, such as I2, Q statistic or E-value)	Supplemental Tables: Table S3-S4,Table S8	Supplemental Tables: Table S2 -S3 reported the F-statistics for SNP, Table S8 reported Q-statistics for assessment of heterogeneity.
Sensitivity analyses and additional analyses
a)		Report any sensitivity analyses to assess the robustness of the main results to violations of the assumptions	Supplemental Tables: Table S7-S8, Figure 3	Cochran's Q-test, MR-Egger intercept test and leave-one-out sensitivity test were provided as sensitivity analyses.
b)		Report results from other sensitivity analyses or additional analyses	Supplemental Tables: Table S7-S8, Figure 3	Cochran's Q-test, MR-Egger intercept test and leave-one-out sensitivity test were provided as sensitivity analyses.
c)		Report any assessment of direction of causal relationship (e.g., bidirectional MR)	Not mentioned
d)		When relevant, report and compare with estimates from non-MR analyses	Not mentioned
e)		Consider additional plots to visualize results (e.g., leave-one-out analyses)	Figure 3	Figure 3
DISCUSSION
Key results		Summarize key results with reference to study objectives	Page 4	This is the first MR study to systematically assess the causal relationship between appendectomy and IHD, AMI, and AP. Based on the two MR analyses and the final meta-analysis, we found that appendectomy is a significant risk factor for IHD and AMI and a possible potential risk factor for AP. It provides evidence on screening and testing for ischaemic heart disease in appendectomised patients.
Limitations		Discuss limitations of the study, taking into account the validity of the IV assumptions, other sources of potential bias, and imprecision. Discuss both direction and magnitude of any potential bias and any efforts to address them	Page 5 and 6	However, our study has some limitations. Firstly, we chose a wide threshold in the discovery cohort to obtain sufficient IVs, which may have impacted the results. However, heterogeneity analyses and meta-analyses can ensure the robustness of our results. Secondly, our study could not include more cohorts for meta-analysis due to data limitations. Thirdly, the statistical efficacy of specific anal…
Interpretation
a)		Meaning: Give a cautious overall interpretation of results in the context of their limitations and in comparison with other studies	Page 4 and 5	In this manuscript, the content of this item is discussed a lot, and the MR results are reasonably interpreted by comparing them with several published studies.
b)		Mechanism: Discuss underlying biological mechanisms that could drive a potential causal relationship between the investigated exposure and the outcome, and whether the gene-environment equivalence assumption is reasonable. Use causal language carefully, clarifying that IV estimates may provide causal effects only under certain assumptions	Page 4	This research discussed the possible mechanism of appendectomy leading to IHD, AMI, and AP.
c)		Clinical relevance: Discuss whether the results have clinical or public policy relevance, and to what extent they inform effect sizes of possible interventions	Page 4-6	Our results suggest it is crucial to monitor IHD in patients with appendectomy.
Generalizability		Discuss the generalizability of the study results (a) to other populations, (b) across other exposure periods/timings, and (c) across other levels of exposure	Page 5	The majority of participants in our study were of European descent; thus, our results may not be generalizable to other ethnic populations.
OTHER INFORMATION
Funding		Describe sources of funding and the role of funders in the present study and, if applicable, sources of funding for the databases and original study or studies on which the present study is based	Page 6	This work was supported by the Department of Finance of Jilin Province [Grant/Award number JLSWSRCZX2021-073].
Data and data sharing		Provide the data used to perform all analyses or report where and how the data can be accessed, and reference these sources in the article. Provide the statistical code needed to reproduce the results in the article, or report whether the code is publicly accessible and if so, where	Supplemental Table: Table S6	Supplemental Table: Table S6 provide the source data URL for download.
Conflicts of Interest		All authors should declare all potential conflicts of interest	Page 6	The authors declare that they have no conflicts of interest to declare.

## Sheet: Table S2
Table S2. Removed SNPs and related traits
discovery cohort		replication cohort
SNPs	traits	SNPs	traits
rs78761021	Type 2 diabetes	NA	NA
rs2484697	Waist circumference adjusted for body mass index
NA: No SNPs associated with confounders

## Sheet: Table S3
	Table S3. The summary information for SNPs of Appendectomy in the discovery cohort
Phenotype	SNP	Chromosome	Position	Effect allele	Other allele	EAF	BETA	SE	P-value	N	F	MAF	R^2
Appendectomy (FinnGen)	rs6669129	1	221644633	G	A	0.793933	-0.0495819	0.0107556	4.03e-06	412181	21.2509	0.206067	0.000804394
	rs6691057	1	240046810	T	G	0.977445	0.143061	0.0305521	2.83e-06	412181	21.926	0.022555	0.000902418
	rs6707044	2	19290998	G	A	0.217896	0.0725584	0.0103987	3e-12	412181	48.6875	0.217896	0.0017944
	rs9829612	3	163835792	T	A	0.340764	0.0420381	0.00920096	4.9e-06	412181	20.8747	0.340764	0.000793982
	rs2045767	4	38695313	G	T	0.63772	-0.0416089	0.00906162	4.4e-06	412181	21.0844	0.36228	0.000799976
	rs143565969	4	110327259	T	A	0.132982	-0.0608492	0.0131045	3.43e-06	412181	21.561	0.132982	0.000853809
	rs2044674	4	110680315	T	C	0.389854	0.055885	0.00890013	3.4e-10	412181	39.4274	0.389854	0.00148579
	rs11931959	4	110798529	G	A	0.307581	0.112966	0.00928911	5.01e-34	412181	147.893	0.307581	0.00543568
	rs3905887	4	111885970	T	C	0.646271	0.0498745	0.00914343	4.91e-08	412181	29.7536	0.353729	0.00113729
	rs2915821	5	151734247	A	G	0.465735	0.0408123	0.00875369	3.13e-06	412181	21.737	0.465735	0.000828911
	rs1980496	6	32372293	T	C	0.296186	0.0466087	0.00947028	8.58e-07	412181	24.2219	0.296186	0.000905704
	rs77882599	7	3317257	G	A	0.119428	0.0623552	0.0132738	2.63e-06	412181	22.0676	0.119428	0.000817799
	rs117418213	7	49800464	A	G	0.0119696	-0.21503	0.0433561	7.06e-07	412181	24.5979	0.0119696	0.00109365
	rs2460371	8	13008963	C	T	0.438991	-0.0433519	0.00878782	8.09e-07	412181	24.3363	0.438991	0.000925703
	rs59095100	8	127623370	AG	A	0.466574	0.0462791	0.00875755	1.26e-07	412181	27.9257	0.466574	0.00106609
	rs539131	9	135042587	G	A	0.953831	0.0994843	0.0214109	3.38e-06	412181	21.5893	0.046169	0.000871688
	rs149159852	10	62245767	G	T	0.0142685	0.174341	0.0349432	6.06e-07	412181	24.8928	0.0142685	0.000855
	rs12299372	12	19653125	G	A	0.603277	0.0438767	0.00891346	8.54e-07	412181	24.2312	0.396723	0.000921514
	rs7983949	13	50490355	A	T	0.26695	-0.0527327	0.0099202	1.06e-07	412181	28.2566	0.26695	0.00108831
	rs2584229	15	95751554	C	T	0.17521	-0.0734796	0.0116019	2.4e-10	412181	40.1121	0.17521	0.00156051
	rs35457711	16	28630675	A	G	0.0158251	0.15894	0.0336128	2.26e-06	412181	22.3592	0.0158251	0.000786892
	rs7200330	16	86327992	T	C	0.0561312	0.0886784	0.0185731	1.8e-06	412181	22.7964	0.0561312	0.000833262
	rs73340354	17	49242952	C	T	0.216674	-0.0538268	0.0106835	4.7e-07	412181	25.3846	0.216674	0.000983505
	rs739453	19	35589034	A	G	0.354964	0.0437831	0.00908476	1.44e-06	412181	23.2266	0.354964	0.000877832

## Sheet: Table S4
Table S4. The summary information for SNPs of Appendectomy in the replication cohort
Phenotype	SNP	Chromosome	Position	Effect allele	Other allele	EAF	BETA	SE	P-value	N	F
Appendectomy (Pan UKBB)	rs1995301	1	70991829	G	A	0.414304	-0.03998	0.007198	2.77e-08	420473	30.8505	0.414304	0.000775723
	rs55772484	2	19488888	C	G	0.19328	0.06803	0.009057	5.89e-14	420473	56.4199	0.19328	0.00144325
	rs7649870	3	18079003	G	A	0.518144	-0.03901	0.006978	2.26e-08	420473	31.2529	0.481856	0.000759888
	rs76896900	4	41331123	G	T	0.145922	0.05691	0.00988	8.41e-09	420473	33.179	0.145922	0.000807283
	rs199635227	4	111730931	T	C	0.261181	0.09622	0.007939	8.32e-34	420473	146.892	0.261181	0.00357306
	rs9266061	6	31319288	G	A	0.314999	-0.04408	0.007559	5.51e-09	420473	34.0059	0.314999	0.00083852
	rs21525	7	35402378	A	G	0.230635	-0.04524	0.008267	4.43e-08	420473	29.9467	0.230635	0.000726328
	rs1157559	9	31273540	C	G	0.509644	-0.04021	0.007006	9.53e-09	420473	32.9403	0.490356	0.000808121
	rs224029	10	64519299	C	T	0.601668	0.04135	0.007106	5.92e-09	420473	33.8611	0.398332	0.000819565
	rs7085903	10	131749614	T	C	0.212682	-0.04799	0.008506	1.69e-08	420473	31.831	0.212682	0.000771282
	rs10849448	12	6493351	G	A	0.753315	0.06163	0.008254	8.32e-14	420473	55.7514	0.246685	0.00141167
	rs2780304	14	36509083	A	C	0.287661	0.04423	0.007748	1.14e-08	420473	32.5878	0.287661	0.000801736
	rs2326394	16	84843611	G	A	0.839513	0.06623	0.009487	2.95e-12	420473	48.7362	0.160487	0.00118197
	rs4283240	16	86159465	A	T	0.531439	-0.03852	0.007038	4.43e-08	420473	29.9553	0.468561	0.000738962
	rs112491227	20	50455406	T	C	0.0639668	-0.08445	0.01425	3.13e-09	420473	35.1212	0.0639668	0.000854034
													0.0163114

## Sheet: Table S5
Table S5. Power calculation for all the MR analyses in the current study
Exposure	Outcome	Power (%)
Appendectomy (discovery cohort)	IHD (discovery cohort)	100
	AMI (discovery cohort)	98
	AP (discovery cohort)	68
Appendectomy (replication cohort)	IHD (replication cohort)	62
	AMI (replication cohort)	83
	AP (replication cohort)	34

## Sheet: Table S6
Table S6. Information of genome-wide association summary data
Characteristic	Resource	Sample size	SNPs	Population	Cases definition	URL
Appendectomy (discovery cohort)	FinnGen (R10)	28,601 cases and 383,580 controls	21306349	European	K11:Operations: NOMESCO codes — ^JEA Operations: Finnish Hospital League codes — ^6421$	https://storage.googleapis.com/finngen-public-data-r10/summary_stats/finngen_R10_K11_APPENDECTOMY.gz
ischaemic heart disease (discovery cohort)	Pan UKBB	37,672 cases and 382,052 controls	28987534	European	phenocode:411	https://pan-ukb-us-east-1.s3.amazonaws.com/sumstats_flat_files/phecode-411-both_sexes.tsv.bgz
acute myocardial infarction (discovery cohort)	Pan UKBB	10,141 cases and 410,390 controls	28987534	European	ICD-10: I21	https://pan-ukb-us-east-1.s3.amazonaws.com/sumstats_flat_files/icd10-I21-both_sexes.tsv.bgz
angina pectoris (discovery cohort)	Pan UKBB	21,286 cases and 399,245 controls	28987534	European	ICD-10: I20	https://pan-ukb-us-east-1.s3.amazonaws.com/sumstats_flat_files/icd10-I20-both_sexes.tsv.bgz
Appendectomy (replication cohort)	Pan UKBB	50,105 cases and 370,368 controls	28987534	European	phenocode:20002	https://pan-ukb-us-east-1.s3.amazonaws.com/sumstats_flat_files/categorical-20004-both_sexes-1458.tsv.bgz
ischaemic heart disease (replication cohort)	FinnGen (R10)	69,008 cases and 342173 controls	21306349	European	I9:Hospital discharge: ICD-10 — I20-I25 Hospital discharge: ICD-9 — 41[0-4] Hospital discharge: ICD-8 — 41[0-4] Cause of death: ICD-10 — I21, I22, I23, I24, I25, I46, R96, R98 Cause of death: ICD-9 — 41[0-4]|798 Cause of death: ICD-8 — 41[0-4]|798 Cause of death: excluded ICD-9 — 7980A KELA reimbursements: KELA codes — 206	https://storage.googleapis.com/finngen-public-data-r10/summary_stats/finngen_R10_I9_IHD.gz
acute myocardial infarction (replication cohort)	FinnGen (R10)	26,060 cases and 343,079 controls	21305485	European	I9:Hospital discharge: ICD-10 — I21, I22 Hospital discharge: ICD-9 — 410 Hospital discharge: ICD-8 — 410 Hospital discharge: excluded ICD-10 — I21.90, I21.97, I22.90, I22.97 Cause of death: ICD-10 — I21, I22 Cause of death: ICD-9 — 410 Cause of death: ICD-8 — 410 Cause of death: excluded ICD-10 — I21.90, I21.97, I22.90, I22.97	https://storage.googleapis.com/finngen-public-data-r10/summary_stats/finngen_R10_I9_MI_STRICT.gz
angina pectoris (replication cohort)	FinnGen (R10)	36,875 cases and 343,079 controls	21305756	European	I9:Hospital discharge: ICD-10 — I20 Hospital discharge: ICD-9 — 413|411[0-1] Hospital discharge: ICD-8 — 413 Cause of death: ICD-10 — I20 Cause of death: ICD-9 — 413|411[0-1] Cause of death: ICD-8 — 413	https://storage.googleapis.com/finngen-public-data-r10/summary_stats/finngen_R10_I9_ANGINA.gz

## Sheet: Table S7
Table S7. Summary of pleiotropy
Exposure	Outcome	Egger_intercept	SE	P
Appendectomy (FinnGen)	Acute myocardial infarction (Pan UKBB)	0.00950753	0.0118295	0.430565
Appendectomy (FinnGen)	Angina pectoris (Pan UKBB)	0.00916204	0.00812278	0.272066
Appendectomy (FinnGen)	Ischaemic heart disease (Pan UKBB)	0.00977142	0.00613442	0.126128
Appendectomy (Pan UKBB)	Acute myocardial infarction (FinnGen)	0.0144581	0.0112077	0.226079
Appendectomy (Pan UKBB)	Angina pectoris (FinnGen)	0.0235479	0.00957825	0.0337646
Appendectomy (Pan UKBB)	Ischaemic heart disease (FinnGen)	0.00274399	0.00770539	0.729155

## Sheet: Table S8
Table S8. Summary of heterogeneity
Exposure	Outcome	Method	Q	Q_df	Q_pval
Appendectomy (FinnGen)	Acute myocardial infarction (Pan UKBB)	MR Egger	32.8856	21	0.0475017
Appendectomy (FinnGen)	Acute myocardial infarction (Pan UKBB)	Inverse variance weighted	33.8971	22	0.05032
Appendectomy (FinnGen)	Angina pectoris (Pan UKBB)	MR Egger	30.3513	21	0.0851524
Appendectomy (FinnGen)	Angina pectoris (Pan UKBB)	Inverse variance weighted	32.1901	22	0.0742121
Appendectomy (FinnGen)	Ischaemic heart disease (Pan UKBB)	MR Egger	23.4786	21	0.318999
Appendectomy (FinnGen)	Ischaemic heart disease (Pan UKBB)	Inverse variance weighted	26.3154	22	0.238388
Appendectomy (Pan UKBB)	Acute myocardial infarction (FinnGen)	MR Egger	7.23185	10	0.703391
Appendectomy (Pan UKBB)	Acute myocardial infarction (FinnGen)	Inverse variance weighted	8.89598	11	0.631493
Appendectomy (Pan UKBB)	Angina pectoris (FinnGen)	MR Egger	5.5435	10	0.852049
Appendectomy (Pan UKBB)	Angina pectoris (FinnGen)	Inverse variance weighted	11.5876	11	0.395427
Appendectomy (Pan UKBB)	Ischaemic heart disease (FinnGen)	MR Egger	10.708	10	0.380713
Appendectomy (Pan UKBB)	Ischaemic heart disease (FinnGen)	Inverse variance weighted	10.8438	11	0.456438

## Sheet: Table S9
Table S9. Causal effects of appendectomy on ischaemic heart disease, acute myocardial infarction and angina pectoris risk
Exposure	Outcome	Method	SNPs(n)	OR	or_lci95	or_uci95	P
Appendectomy (FinnGen)	Ischaemic heart disease (Pan UKBB)	Inverse variance weighted (fixed effects)	23	1.17531	1.08896	1.2685	3.33761e-05
Appendectomy (FinnGen)	Ischaemic heart disease (Pan UKBB)	MR Egger	23	1.02184	0.844897	1.23584	0.825926
Appendectomy (FinnGen)	Ischaemic heart disease (Pan UKBB)	Weighted median	23	1.10868	0.99347	1.23726	0.0653319
Appendectomy (FinnGen)	Acute myocardial infarction (Pan UKBB)	Inverse variance weighted (fixed effects)	23	1.24314	1.09781	1.40771	0.000601147
Appendectomy (FinnGen)	Acute myocardial infarction (Pan UKBB)	MR Egger	23	1.08492	0.751913	1.5654	0.667497
Appendectomy (FinnGen)	Acute myocardial infarction (Pan UKBB)	Weighted median	23	1.10262	0.905243	1.34303	0.331678
Appendectomy (FinnGen)	Angina pectoris (Pan UKBB)	Inverse variance weighted (fixed effects)	23	1.10166	1.00796	1.20407	0.0327749
Appendectomy (FinnGen)	Angina pectoris (Pan UKBB)	MR Egger	23	0.966237	0.751207	1.24282	0.791749
Appendectomy (FinnGen)	Angina pectoris (Pan UKBB)	Weighted median	23	1.13998	0.995646	1.30525	0.0578503
Appendectomy (Pan UKBB)	Ischaemic heart disease (FinnGen)	Inverse variance weighted (fixed effects)	12	1.07533	0.990367	1.16759	0.0837172
Appendectomy (Pan UKBB)	Ischaemic heart disease (FinnGen)	MR Egger	12	1.02641	0.783501	1.34463	0.853715
Appendectomy (Pan UKBB)	Ischaemic heart disease (FinnGen)	Weighted median	12	1.05315	0.931706	1.19042	0.407458
Appendectomy (Pan UKBB)	Acute myocardial infarction (FinnGen)	Inverse variance weighted (fixed effects)	12	1.14912	1.01525	1.30064	0.0278442
Appendectomy (Pan UKBB)	Acute myocardial infarction (FinnGen)	MR Egger	12	0.898984	0.606833	1.33179	0.606957
Appendectomy (Pan UKBB)	Acute myocardial infarction (FinnGen)	Weighted median	12	1.0789	0.910568	1.27834	0.380238
Appendectomy (Pan UKBB)	Angina pectoris (FinnGen)	Inverse variance weighted (fixed effects)	12	1.06717	0.96004	1.18626	0.228401
Appendectomy (Pan UKBB)	Angina pectoris (FinnGen)	MR Egger	12	0.715511	0.511414	1.00106	0.0792435
Appendectomy (Pan UKBB)	Angina pectoris (FinnGen)	Weighted median	12	0.993718	0.858838	1.14978	0.932516
